# Supplementary material for: Enterotoxigenic Escherichia coli as a Modulator of the Entero-Pulmonary Axis in Piglets: Impacts on the Microbiota and Immune Responses
Source: Transbound Emerg Dis. 2025 Feb 22;2025:8865503. doi: 10.1155/tbed/8865503 (PMC12016958; doi:10.1155/tbed/8865503)
Supplement: Supporting Information 1 — Table S1: Description of primer sequences used for swine immune genes transcriptional analysis by RT-qPCR. [file 8865503.f1.xlsx]

## Sheet: Suppl. Table 1 - RTqPCR primers
Supplementary Table 1. Description of primer sequences used for swine immune genes transcriptional analysis by RT-qPCR
Target	GeneID	Primer sequence (5'-3')	Fragment size (bp)	Primer effiency*	Target sites
β-actin	414396	f: GCAGAAGGAGATCACG	123	1638	gut, lung and systemic
		r: TGCTGGAAGGTGGACAG
IL1β	397122	f: CACACTAGGGTCACTGGC	142	1843	gut and systemic
		r: ATCTTTCACAGACACTGCT
IL4	397225	f: GCACATCTACAGACACCACA	152	1888	lung and systemic
		r: CCTTCATAATCGTCTTTAGCCT
IL6	399500	f: TGGGTTCAATCAGGAGAC	185	1712	gut
		r: TGGTGGCTTTGTCTGGAT
IL10	397106	f: TGAGGTATCAGAGGTAATAAATATC	143	1847	gut, lung and systemic
		r: CCAGGATGACGACTCTACTAAAC
IL22	595104	f: CAAGCGTGAAGGTGCGGTT	167	1576	lung
		r: GCGGACATCTGGGAGC
TNFα	397086	f: CACCACGCTCTTCTGC	170	1844	gut, lung and systemic
		r: GCTGTCCCTCGGCTTTGAC
MUC2	100127145	f: ACAGACAGGTGGTGGCG	129	1828	gut
		r: GGACAGAGAAGGAGAGGC
TFF2	397420	f: GGGTCAACTGCGGATTC	127	1835	gut
		r: CACTCCTCAGACTCTTGC
PMAP36	100170124	f: CAGAGTGTTGGACGATTTAG	160	1852	lung
		r: CAGAGCAGGCATATTTAGG
DEF1	396819	r: CACCAGCCACCAGCAT	128	1818	lung
		f: ACACACGCCTTTATTCCTTA
CD36	733702	f: GAGCGAGCCAGAGATTG	139	1828	gut
		r: GTTCATTTACGGTTGAGAGA
bp: base pairs
* According to RDML-LinRegPCR software (Untergasser et al 2021)
