# Supplementary material for: Enterotoxigenic Escherichia coli as a Modulator of the Entero-Pulmonary Axis in Piglets: Impacts on the Microbiota and Immune Responses
Source: Transbound Emerg Dis. 2025 Feb 22;2025:8865503. doi: 10.1155/tbed/8865503 (PMC12016958; doi:10.1155/tbed/8865503)
Supplement: Supporting Information 2 — Table S2: Functional pathways with differential abundance in ETEC-carrier pigs in entero-pulmonary axis based on PICRUSt2 analysis. [file 8865503.f2.xlsx]

## Sheet: pathways
Supplementary Table 2. Functional pathways with differential abundance in ETEC-carrier pigs in gut-lung axis based on PICRUSt2 analysis
MetaCyc ID	Pathway	Class	Expected taxonomic range	Reference	Group	p-value
GUT
CRNFORCAT-PWY	creatinine degradation I	Degradation/Utilization/Assimilation	Bacteria	A	B	0.0409768
FUCCAT-PWY	fucose degradation	Degradation/Utilization/Assimilation	Bacteria	A	C	0.0285872
GLUCOSE1PMETAB-PWY	glucose and glucose-1-phosphate degradation	Degradation/Utilization/Assimilation	Archaea, Bacteria, Eukaryota	A	B	0.0132136
				A	C	0.0124299
P461-PWY	hexitol fermentation to lactate, formate, ethanol and acetate	Degradation/Utilization/Assimilation, Generation of Precursor Metabolites and Energy	Bacillota	A	B	0.0270128
				A	C	0.0354686
PWY-3661	glycine betaine degradation I	Degradation/Utilization/Assimilation	Archaea, Bacteria	A	B	0.0359158
PWY-5384	sucrose degradation IV (sucrose phosphorylase)	Degradation/Utilization/Assimilation	Actinomycetota	A	C	0.0377941
PWY-6641	superpathway of sulfolactate degradation	Degradation/Utilization/Assimilation	Bacteria	A	B	0.0181688
PWY-7431	aromatic biogenic amine degradation (bacteria)	Degradation/Utilization/Assimilation	Bacteria	A	B	0.0111323
AEROBACTINSYN-PWY	aerobactin biosynthesis	Biosynthesis	Pseudomonadota	A	B	0.0338585
P125-PWY	superpathway of (R,R)-butanediol biosynthesis	Biosynthesis	Bacteria	A	B	0.015748
				A	C	0.00281622
PWY-5188	tetrapyrrole biosynthesis I (from glutamate)	Biosynthesis	Archaea, Cyanobacteriota, Euglenozoa, Magnoliopsida, Pseudomonadota	A	C	0.0134527
PWY-5189	tetrapyrrole biosynthesis II (from glycine)	Biosynthesis	Alveolata, Euglenozoa, Fungi, Metazoa, Pseudomonadota, Streptomyces	A	B	0.0473431
PWY-6396	superpathway of 2,3-butanediol biosynthesis	Biosynthesis	Bacteria, Fungi	A	B	0.0327057
PWY-7315	dTDP-N-acetylthomosamine biosynthesis	Biosynthesis	Pseudomonadota	A	C	0.0311882
PWY-181	photorespiration	Generation of Precursor Metabolites and Energy	Eukaryota	A	B	0.0312412
				A	C	0.00797726
PWY-7003	glycerol degradation to butanol	Generation of Precursor Metabolites and Energy	Bacteria	A	B	0.0181102
				A	C	0.00383106
A: healthy ETEC- piglets; B: asymptomatic ETEC+ piglets; and C: diarrheic ETEC+ piglets
Linear models for differential abundance analysis of microbiome compositional data (LinDA; p<0.05) based on MetaCyc Database.
